# Supplementary material for: Avoidant/Restrictive Food Disorder (ARFID), Food Neophobia, Other Eating-Related Behaviours and Feeding Practices among Children with Autism Spectrum Disorder and in Non-Clinical Sample: A Preliminary Study
Source: Int J Environ Res Public Health. 2023 May 14;20(10):5822. doi: 10.3390/ijerph20105822 (PMC10218647; doi:10.3390/ijerph20105822)
Supplement: Supplementary file 1 [file ijerph-20-05822-s001.zip]

Archive with 1 entries (1 files):
- ijerph-2254505-SI.pdf
